# Supplementary material for: In vitro antibiofilm activity of resveratrol against avian pathogenic Escherichia coli
Source: BMC Vet Res. 2021 Jul 20;17:249. doi: 10.1186/s12917-021-02961-3 (PMC8290534; doi:10.1186/s12917-021-02961-3)
Supplement: Supplementary file 1 — Additional file 1. [file 12917_2021_2961_MOESM1_ESM.xlsx]

## Sheet: Table S1
Table S1 Growth curve of APEC
		Resveratrol (μg/mL)
Time (h)	Control	4	8	16	32	64
0	0.006	0.006	0.006	0.006	0.006	0.006
2	0.387	0.349	0.346	0.314	0.285	0.228
4	1.021	0.967	0.954	0.886	0.76	0.658
6	1.329	1.286	1.272	1.187	1.035	0.848
8	1.545	1.505	1.493	1.409	1.255	1.034
10	1.693	1.658	1.644	1.55	1.417	1.226
12	1.783	1.76	1.739	1.66	1.535	1.348
14	1.813	1.772	1.738	1.689	1.568	1.412
16	1.831	1.783	1.745	1.689	1.581	1.413
18	1.829	1.78	1.745	1.683	1.563	1.413
20	1.826	1.777	1.741	1.684	1.561	1.403
22	1.82	1.772	1.734	1.679	1.556	1.403
24	1.816	1.769	1.739	1.679	1.554	1.398

## Sheet: Table S2
Table S2 Growth curve of APEC biofilm
Time (d）	OD570nm				Mean	SD	N
0.5	0.0876667	0.088	0.082	0.0873333	0.08625	0.00246503	4
1	0.168667	0.19	0.188	0.17	0.179167	0.00986999	4
2	0.676	0.766	0.708433	0.683333	0.708442	0.0353407	4
3	0.635333	0.634667	0.527333	0.687667	0.62125	0.0583307	4
4	0.493	0.504667	0.461667	0.350667	0.4525	0.0608598	4
5	0.565	0.861333	0.806333	0.837667	0.767583	0.118577	4
6	0.561333	0.597667	0.660667	0.587333	0.60175	0.0365007	4
7	0.392333	0.523333	0.502667	0.471333	0.472417	0.0498048	4

## Sheet: Table S3
Table S3 Inhibitory of resveratrol on APEC biofilm formation
Resveratrol (µg/mL)	OD570nm				Mean	SD	N
0	0.551	0.542	0.562	0.534	0.54725	0.0120381	4
1	0.427	0.383	0.435	0.394	0.40975	0.0251578	4
2	0.438	0.412	0.41	0.384	0.411	0.0220605	4
4	0.293	0.237	0.251	0.233	0.2535	0.0274408	4
8	0.222	0.165	0.204	0.216	0.20175	0.0256174	4
16	0.177	0.166	0.172	0.171	0.1715	0.00450925	4
32	0.168	0.176	0.162	0.17	0.169	0.0057735	4
64	0.172	0.165	0.168	0.168	0.16825	0.00287228	4

## Sheet: Table S4
	Table S4 The eradication effect of resveratrol on APEC biofilm
	Groups	OD570nm						Mean	SD	Biomass	Elimination ratio
	LB	0.666	0.677	0.721	0.493	0.48	0.528	0.594167	0.105598
	Positive control	1.27	1.02	1.004	0.985	1.203	0.978	1.07667	0.126465	0.4825
Resveratrol (µg/mL)	0	0.93	1.015	1.075	1.012	0.959333	0.984	0.995889	0.0504031	0.401722	0.167415
	4	0.911	0.728	0.855	0.828	0.831	1.025	0.863	0.0990818	0.268833	0.442832
	8	0.911	0.821	0.864	0.935	0.905	1.017	0.908833	0.0665264	0.314667	0.347841
	16	0.686	0.731	0.767	0.875	0.879	0.911	0.808167	0.0923394	0.214	0.556477
	32	0.698	0.745	0.693	0.734	0.737	0.732	0.723167	0.0219401	0.129	0.732642
	64	0.607	0.661	0.737	0.477	0.64	0.461	0.597167	0.108204	0.003	0.993782
